# Supplementary material for: Analysis of SINE Families B2, Dip, and Ves with Special Reference to Polyadenylation Signals and Transcription Terminators
Source: Int J Mol Sci. 2021 Sep 13;22(18):9897. doi: 10.3390/ijms22189897 (PMC8466645; doi:10.3390/ijms22189897)
Supplement: Supplementary file 1 [file ijms-22-09897-s001.zip]

Archive with 46 entries (42 files):
- Supplementary Vassetzky/
- Supplementary Vassetzky/SINE B2. Figs S1-S6. Tables S1-S5/
- Supplementary Vassetzky/SINE B2. Figs S1-S6. Tables S1-S5/Fig S1.pdf
- Supplementary Vassetzky/SINE B2. Figs S1-S6. Tables S1-S5/Fig S2.pdf
- Supplementary Vassetzky/SINE B2. Figs S1-S6. Tables S1-S5/Fig S3.pdf
- Supplementary Vassetzky/SINE B2. Figs S1-S6. Tables S1-S5/Fig S4.pdf
- Supplementary Vassetzky/SINE B2. Figs S1-S6. Tables S1-S5/Fig S5.pdf
- Supplementary Vassetzky/SINE B2. Figs S1-S6. Tables S1-S5/Fig S6.jpg
- Supplementary Vassetzky/SINE B2. Figs S1-S6. Tables S1-S5/Table S1.pdf
- Supplementary Vassetzky/SINE B2. Figs S1-S6. Tables S1-S5/Table S2.pdf
- Supplementary Vassetzky/SINE B2. Figs S1-S6. Tables S1-S5/Table S3.pdf
- Supplementary Vassetzky/SINE B2. Figs S1-S6. Tables S1-S5/Table S4.pdf
- Supplementary Vassetzky/SINE B2. Figs S1-S6. Tables S1-S5/Table S5.xlsx
- Supplementary Vassetzky/SINE Dip. Figs S7-S22. Tables S6-S8/
- Supplementary Vassetzky/SINE Dip. Figs S7-S22. Tables S6-S8/Fig S10.pdf
- Supplementary Vassetzky/SINE Dip. Figs S7-S22. Tables S6-S8/Fig S11.pdf
- Supplementary Vassetzky/SINE Dip. Figs S7-S22. Tables S6-S8/Fig S12.pdf
- Supplementary Vassetzky/SINE Dip. Figs S7-S22. Tables S6-S8/Fig S13.pdf
- Supplementary Vassetzky/SINE Dip. Figs S7-S22. Tables S6-S8/Fig S14.pdf
- Supplementary Vassetzky/SINE Dip. Figs S7-S22. Tables S6-S8/Fig S15.pdf
- Supplementary Vassetzky/SINE Dip. Figs S7-S22. Tables S6-S8/Fig S16.jpg
- Supplementary Vassetzky/SINE Dip. Figs S7-S22. Tables S6-S8/Fig S17.pdf
- Supplementary Vassetzky/SINE Dip. Figs S7-S22. Tables S6-S8/Fig S18.pdf
- Supplementary Vassetzky/SINE Dip. Figs S7-S22. Tables S6-S8/Fig S19.pdf
- Supplementary Vassetzky/SINE Dip. Figs S7-S22. Tables S6-S8/Fig S20.pdf
- Supplementary Vassetzky/SINE Dip. Figs S7-S22. Tables S6-S8/Fig S21.pdf
- Supplementary Vassetzky/SINE Dip. Figs S7-S22. Tables S6-S8/Fig S22.pdf
- Supplementary Vassetzky/SINE Dip. Figs S7-S22. Tables S6-S8/Fig S7.pdf
- Supplementary Vassetzky/SINE Dip. Figs S7-S22. Tables S6-S8/Fig S8.pdf
- Supplementary Vassetzky/SINE Dip. Figs S7-S22. Tables S6-S8/Fig S9.pdf
- Supplementary Vassetzky/SINE Dip. Figs S7-S22. Tables S6-S8/Table S6.pdf
- Supplementary Vassetzky/SINE Dip. Figs S7-S22. Tables S6-S8/Table S7.pdf
- Supplementary Vassetzky/SINE Dip. Figs S7-S22. Tables S6-S8/Table S8.pdf
- Supplementary Vassetzky/SINE Ves. Figs S23-S32. Table S9/
- Supplementary Vassetzky/SINE Ves. Figs S23-S32. Table S9/Fig S23.pdf
- Supplementary Vassetzky/SINE Ves. Figs S23-S32. Table S9/Fig S24.pdf
- Supplementary Vassetzky/SINE Ves. Figs S23-S32. Table S9/Fig S25.pdf
- Supplementary Vassetzky/SINE Ves. Figs S23-S32. Table S9/Fig S26.pdf
- Supplementary Vassetzky/SINE Ves. Figs S23-S32. Table S9/Fig S27A.jpg
- Supplementary Vassetzky/SINE Ves. Figs S23-S32. Table S9/Fig S27B.pdf
- Supplementary Vassetzky/SINE Ves. Figs S23-S32. Table S9/Fig S28.pdf
- Supplementary Vassetzky/SINE Ves. Figs S23-S32. Table S9/Fig S29.pdf
- Supplementary Vassetzky/SINE Ves. Figs S23-S32. Table S9/Fig S30.pdf
- Supplementary Vassetzky/SINE Ves. Figs S23-S32. Table S9/Fig S31.pdf
- Supplementary Vassetzky/SINE Ves. Figs S23-S32. Table S9/Fig S32.pdf
- Supplementary Vassetzky/SINE Ves. Figs S23-S32. Table S9/Table S9.pdf
