# Supplementary material for: Analysis of SINE Families B2, Dip, and Ves with Special Reference to Polyadenylation Signals and Transcription Terminators
Source: Int J Mol Sci. 2021 Sep 13;22(18):9897. doi: 10.3390/ijms22189897 (PMC8466645; doi:10.3390/ijms22189897)
Supplement: Supplementary file 1 [file ijms-22-09897-s001.zip › Supplementary Vassetzky/SINE B2. Figs S1-S6. Tables S1-S5/Table S5.xlsx]

## Sheet: Лист1
Close relatives of B2s that caused insertional mutations of genes in the mouse genome
Gene	Coordinates in GRCm38/mm10	identity, %	TAAA	terminator	poly(A) length	TSD length	context (gene, exon/intron)
Comt1	chr16:18407347-18407525	100	3	TC(T)4	A52	?(A)n?	Comt, ex5/5
	chr5:135605013-135605191	99.5	3	TC(T)9	none	13	5' B1
	chr5:135607083-135607261	100
	chr13:63043296-63043473	98.9	3	TC(T)3	A12	13	2010111I01Rik in3/15
	chr6:140737425-140737603	98.4	3	TC(T)4	A5	14	Gm11077 in1/1
Ndufs4	chr8:87906963-87907132	100	2	TC(T)3	A25	10	Zfp423 in1/7
	chr12:81530824-81531172	100	2	TC(T)21	A0	5	Gm20498 in1/5, 5' LTR, 3' B1
	chr5:129890384-129890767	100	2	TC(T)3	A17	5	5' B4, 3' B2
	chr6:128845973-128846142	100	2	TC(T)3	A18	10	Gm26656 in1/1
	chr5:34388999-34389168	100	2	TC(T)3	A24	13	Fam193a in1/20, 5' ERWK
	chr3:3036886-3037055	100	2	TC(T)3	A14	11	L1
	chr19:4043369-4043538	100	2	TC(T)3	A20	13	none
	chr13:55390231-55390400	100	2	TC(T)3	A32	none	5' B2 dimer (2nd monomer)?
	chr9:110076434-110076603	100	2	TC(T)3	A27	14	Map4 in7/10
	chr6:137663403-137663572	100	2	TC(T)3	A12	5	none
	chr5:85886931-85887100	100	2	TC(T)3	A24	11	none
	chr3:51380565-51380734	100	2	TC(T)3	A24	14	Gm5103 in3/3
	chr5:113811252-113811421	100	2	TC(T)4	A17	14	none
	chr3:95213172-95213341	100	2	TC(T)2	A28	14	Gabpb2 in2/8, B2
	chr10:88076556-88076725	99.4	2	TC(T)3	A17	13	none
	chr7:128589718-128589887	100	2	TC(T)2	A18	14	none
	chr2:164877785-164877954	99.4	2	TC(T)3	A22	14	none
	chr2:31681132-31681301	99.4	2	TC(T)3	A20	14	Exosc2 ex9/9, Gm13427 in3/3
	chr2:37936873-37937042	100	2	TCT	A24	15	Dennd1a in 12/21
	chr5:146917611-146917780	100	2	T	A25	14	none
TNF	chr18:65637625-65637803	100	2	TC(T)3	A16	8	Zfp532 in3/5
	chr5:131946030-131946208	100	2	TC(T)3	A28	12	Auts2 in4/19
	chr4:32764017-32764195	100	2	TC(T)3	A20	16	Mdn1 in92/101, 3' B2
	chr9:110154109-110154287	99.5	2	TC(T)3	A20	17	Smarcc1 in6/14
	chr6:28673597-28673775	99.5	2	TC(T)3	A17	15	Snd1 in12/23, Lrrc4 in1/1
	chr4:41177207-41177385	99.5	2	TC(T)3	A11	12	Ube2r2 in2/4, 3' B2
	chr17:46536354-46536532	99.5	2	TC(T)3	A18	16	Cul9 in8/40, 5' microsatellite
	chr1:136755760-136755938	99.5	2	TC(T)3	A26	14	5' hAT-Charlie, 3' B1
	chr5:20847598-20847776	99.5	2	TC(T)3	A22	12	Phtf2 in2/17
	chr2:122215606-122215784	99.5	2	TC(T)3	A19	13	B1
	chr19:3517036-3517214	99.5	2	TC(T)3	A25	15	Ppp6r3 in5/22
	chr11:116875458-116875636	99.5	2	TC(T)3	A25	15	Mfsd11 ex13/13, 5' ERWK
	chr11:86454390-86454568	99.5	2	TC(T)3	A16	15	3' B4
	chr10:89801801-89801979	99.5	2	TC(T)3	A19	11	Uhrf1bp1l in12/20
	chrX:152756644-152756823	99.5	2	TC(T)3	A13	13	Shroom2 in1/9
Slc27a4	chrX:48669380-48669553	100	3	TC(T)3	A18	15	Gpr119 in1/1
	chr9:90168070-90168242	100	3	TC(T)3	A11	13	Adamts7 in1/23, 5' B2, 3' B4
	chr9:21488516-21488688	100	3	TC(T)3	A23	16	Dnm2 in12/20, 3' B2
	chr8:95916958-95917131	100	3	TC(T)3	A11, followed by (TAAAA)3	13	Gm45895 in1/1, 5' B1
	chr7:19189512-19189684	100	3	TC(T)3	A27	17	Eml2 in6/18, 5' B2, 3' microsatellite
	chr5:115149146-115149319	100	3	TC(T)3	A26	15	Mlec in4/4
	chr2:175136960-175137133	100	3	TC(T)3	A22	16	Gm14399 in1/3
	chr19:6434535-6434708	100	3	TC(T)3	A18	15	Nrxn2 in2/22, 3' B2
	chr16:33103080-33103252	100	3	TC(T)3	A44 (2 mismatches)	10	Lmln in12/16, 3' L1
	chr13:70694602-70694774	100	3	TC(T)3	A23	13	none
	chr11:32629371-32629543	100	3	TC(T)3	A22	15	none
	chr10:59994084-59994257	100	3	TC(T)3	A28	16	Anapc16 in2/3
	chrX:94129495-94129668	100	3	TC(T)3	A19	16	microsatellites
	chr4:127099496-127099669	100	3	TC(T)3	A32	15	Zmym6 in5/13, ERWk LTR
	chr4:104806954-104807126	100	3	TC(T)3	A24	(A)n?	none
	chr2:63047258-63047431	100	3	TC(T)3	A30	14	Kcnh7 in2/15
	chr2:28605251-28605423	100	3	TC(T)3	A33 (2 mismatches)	14	5' B2, 3' L1
	chr19:4924994-4925166	100	3	TC(T)3	A34	18	Dpp3, 5' L1 in2/17
	chr16:90984803-90984976	100	3	TC(T)3	A27	15	Synj1 in6/31
	chr15:58091528-58091701	100	3	TC(T)3	A31	12	3' B1
	chr15:39182460-39182633	100	3	TC(T)3	A14	15	none
	chr14:25848659-25848832	100	3	TC(T)3	A26	18	Anxa11 in1/14
	chr12:117523327-117523499	100	3	TC(T)3	A15	13	Rapgef5 in2/27
	chr1:52691407-52691579	100	3	TC(T)3	A23	14	Mfsd6 in2/6
	chr19:13153088-13153261	100	3	TC(T)3	A9	14	5' L1, 3' hAT-Charlie
	chr16:18532192-18532365	100	3	TC(T)12	A0	none	Gnb1l in2/7, 3' L1
Ptpn6	chr18:77368367-77368539	99.5	3	TC(T)3	A8	14	Loxhd1 in17/38
	chr12:102821899-102822071	98.9	3	TC(T)3	A22	15	Btbd7 in4/11
	chr7:133096292-133096464	98.9	3	TC(T)3	A35 (1 mismatch)	16	Fgfr2 in1/6, Ctbp2 in1/9
	chr18:39227874-39228046	98.9	3	TC(T)3	A18	13	Arhgap26 in13/22
	chr1:80316854-80317026	98.9	3	TC(T)3	A28 (2 mismatches)	15	Cul3 in2/15
	chr9:53453053-53453225	98.9	3	TC(T)3	A9	16	Atm in53/61
Nrcam	chr6:129594396-129594768	100	3	TC(T)3	A10	14	Klrd1 in3/6
	chr12:86841114-86841486	100	3	TC(T)3	A33	10	none
	chr1:93265936-93266308	98.3	3	TC(T)2	A30	12	Sned1 in8/10
	chr3:103297335-103297707	98.3	4	TC(T)3	A12	10	Trim33 in1/18
	chr5:92395440-92395812	98.3	3	TC(T)3	A13)	12	Art3 in4/10
	chr5:125174213-125174585	98.3	7	T	A8	10	Ncor2 in1/46
	chr8:95598800-95599172	98.3	4	TC(T)3	A18	11	Gm31518 in1/4
	chr10:28237383-28237755	98.3	3	TC(T)3	A13	12	Ptprk in2/31
	chr10:108280958-108281330	98.3	4	TCT	A23	15	none
	chr10:127467259-127467631	98.3	3	TC(T)3	A23	3	R3hdm2 in11/23
	chr11:49767664-49768036	98.3	3	TC(T)4	A19	11	LTR
	chr12:76344934-76345306	98.3	4	TC(T)3	A19	10	A430103D13Rik ex1/1
	chr12:76373338-76373710	98.3	3	TC(T)3	A32	6	Zbtb1 in1/1
	chr13:100580999-100581371	98.3	4	TC	A18	11	B4
	chr14:25792272-25792644	98.3	4	TC(T)3	A15	13	none
	chr14:56134294-56134666	98.3	4	TC(T)2	A19	13	DNA Charlie12
	See comments at gene name cells for nucleotide sequences of B2 copies
